# Supplementary material for: Bayesian inference for continuous-time hidden Markov models with an unknown number of states
Source: Stat Comput. 2021 Aug 10;31(5):57. doi: 10.1007/s11222-021-10032-8 (PMC8550639; doi:10.1007/s11222-021-10032-8)
Supplement: Supplementary file 1 — Supplementary material 1 (zip 34 KB) [file 11222_2021_10032_MOESM1_ESM.zip]

Archive with 42 entries (31 files):
- unknown_RJMCMC/
- unknown_RJMCMC/UnknownStates_Pois/
- unknown_RJMCMC/UnknownStates_Pois/data_sim_CTHMMpois.R
- __MACOSX/
- __MACOSX/unknown_RJMCMC/
- __MACOSX/unknown_RJMCMC/UnknownStates_Pois/
- __MACOSX/unknown_RJMCMC/UnknownStates_Pois/._data_sim_CTHMMpois.R
- unknown_RJMCMC/UnknownStates_Pois/func_pois.R
- __MACOSX/unknown_RJMCMC/UnknownStates_Pois/._func_pois.R
- unknown_RJMCMC/UnknownStates_Pois/RevjumMCMC_state_pois.R
- __MACOSX/unknown_RJMCMC/UnknownStates_Pois/._RevjumMCMC_state_pois.R
- __MACOSX/unknown_RJMCMC/._UnknownStates_Pois
- unknown_RJMCMC/UnknownStatesClusters_Norm/
- unknown_RJMCMC/UnknownStatesClusters_Norm/RevjumMCMC_clusterstate_norm.R
- __MACOSX/unknown_RJMCMC/UnknownStatesClusters_Norm/
- __MACOSX/unknown_RJMCMC/UnknownStatesClusters_Norm/._RevjumMCMC_clusterstate_norm.R
- unknown_RJMCMC/UnknownStatesClusters_Norm/dataclusterstatenorm.R
- __MACOSX/unknown_RJMCMC/UnknownStatesClusters_Norm/._dataclusterstatenorm.R
- unknown_RJMCMC/UnknownStatesClusters_Norm/func_norm.R
- __MACOSX/unknown_RJMCMC/UnknownStatesClusters_Norm/._func_norm.R
- __MACOSX/unknown_RJMCMC/._UnknownStatesClusters_Norm
- unknown_RJMCMC/UnknownStatesClusters_Pois/
- unknown_RJMCMC/UnknownStatesClusters_Pois/dataclusterstatepois.R
- __MACOSX/unknown_RJMCMC/UnknownStatesClusters_Pois/
- __MACOSX/unknown_RJMCMC/UnknownStatesClusters_Pois/._dataclusterstatepois.R
- unknown_RJMCMC/UnknownStatesClusters_Pois/RevjumMCMC_clusterstate_pois.R
- __MACOSX/unknown_RJMCMC/UnknownStatesClusters_Pois/._RevjumMCMC_clusterstate_pois.R
- unknown_RJMCMC/UnknownStatesClusters_Pois/func_pois.R
- __MACOSX/unknown_RJMCMC/UnknownStatesClusters_Pois/._func_pois.R
- __MACOSX/unknown_RJMCMC/._UnknownStatesClusters_Pois
- unknown_RJMCMC/UnknownStates_Norm/
- unknown_RJMCMC/UnknownStates_Norm/RevjumMCMC_state_norm.R
- __MACOSX/unknown_RJMCMC/UnknownStates_Norm/
- __MACOSX/unknown_RJMCMC/UnknownStates_Norm/._RevjumMCMC_state_norm.R
- unknown_RJMCMC/UnknownStates_Norm/Data_Sim_CTHMMnorm.R
- __MACOSX/unknown_RJMCMC/UnknownStates_Norm/._Data_Sim_CTHMMnorm.R
- unknown_RJMCMC/UnknownStates_Norm/func_norm.R
- __MACOSX/unknown_RJMCMC/UnknownStates_Norm/._func_norm.R
- __MACOSX/unknown_RJMCMC/._UnknownStates_Norm
- unknown_RJMCMC/Readme.txt
- __MACOSX/unknown_RJMCMC/._Readme.txt
- __MACOSX/._unknown_RJMCMC
