# Supplementary material for: Bayesian inference for continuous-time hidden Markov models with an unknown number of states
Source: Stat Comput. 2021 Aug 10;31(5):57. doi: 10.1007/s11222-021-10032-8 (PMC8550639; doi:10.1007/s11222-021-10032-8)
Supplement: Supplementary file 1 — Supplementary material 1 (zip 34 KB) [file 11222_2021_10032_MOESM1_ESM.zip › unknown_RJMCMC/UnknownStatesClusters_Pois/dataclusterstatepois.R]

library(expm)
library(abind)
library(parallel)
options(mc.cores = 22)
set.seed(2332)
ini1<-c(0.5,0.4,0.1)
Q1<-matrix(c(-2.5,2,0.5,0.5,-1.5,1,0.1,0.9,-1),byrow=T,nrow=3)
r1<-c(2.5,1.5,1)
tranQ1<-matrix(c(0,2/2.5,0.5/2.5,0.5/1.5,0,1/1.5,0.1,0.9,0),byrow=T,nrow=3)
be1<-c(log(c(1.5,4,7)))

ini2<-c(0.6,0.4)
Q2<-matrix(c(-1.2,1.2,0.25,-0.25),byrow=T,nrow=2)
r2<-c(1.2,0.25)
tranQ2<-matrix(c(0,1,1,0),byrow=T,nrow=2)
be2<-c(log(c(2,6)))


ini3<-c(0.45,0.45,0.1)
Q3<-matrix(c(-0.5,0.49,0.01,0.25,-0.3,0.05,0.01,0.1,-0.11),byrow=T,nrow=3)
r3<-c(0.5,0.3,0.11)
tranQ3<-matrix(c(0,0.49/0.5,0.01/0.5,0.25/0.3,0,0.05/0.3,0.01/0.11,0.1/0.11,0),byrow=T,nrow=3)
be3<-c(log(c(1.3,4.2,7.5)))

ini4<-c(0.35,0.25,0.2,0.2)
Q4<-matrix(c(0,2,1,0,1,0,0.75,0.05,0.15,0.55,0,0.35,0.0,0.25,0.4,0),byrow=T,nrow=4)
r4<-rowSums(Q4)
tranQ4<-Q4/r4
diag(Q4)<--r4
be4<-c(log(c(0.15,0.5,2,6.2)))

simdata.pois<-NULL


T.obs<-15
N.sim1<-400
N.sim2<-500
N.sim3<-450
N.sim4<-550

state1<-nrow(Q1)
state2<-nrow(Q2)
state3<-nrow(Q3)
state4<-nrow(Q4)


for(m in 1:N.sim1){
  x<-NULL
  y<-NULL
  n.obs<-round(runif(1,20,60))

  x[1]<-sample(1:state1,1,prob=ini1)
  
  y[1]<-rpois(1,exp(be1[x[1]]))
  delt<-NULL
  i = 2
  t<-0
  while(max(t)<=T.obs){
    
    
    x[i]<-sample(1:state1,1,prob=tranQ1[x[i-1],])
    delt[i-1]<-rexp(1,rate=r1[x[i-1]])
  
    i<-i+1
    t<-c(t,sum(delt))
  }
  t[length(t)]<-T.obs
  
  tim.g<-c(0,sort(runif(n.obs-1,0,T.obs)))
 
  
  del<-0
  xh<-rep(0,n.obs)
  xh[1]<-x[1]
 
  for (j in 2:n.obs){
    ind<-max(which(t<=tim.g[j]))
    xh[j]<-x[ind]
   
    y[j]<-rpois(1,exp(be1[xh[j]]))
    del<-c(del,tim.g[j]-tim.g[j-1])
  }
  
  
  id<-rep(m,n.obs)
  sub<-cbind(id,y,tim.g,del,xh)
  simdata.pois<-as.data.frame(rbind(simdata.pois,sub))
}

for(m in 1:N.sim2){
  x<-NULL
  y<-NULL
  n.obs<-round(runif(1,20,60))
  
  z<-rnorm(n.obs,-1,1)
  x[1]<-sample(1:state2,1,prob=ini2)
  
  y[1]<-rpois(1,exp(be2[x[1]]))
  delt<-NULL
  i = 2
  t<-0
  while(max(t)<=T.obs){
    
    
    x[i]<-sample(1:state2,1,prob=tranQ2[x[i-1],])
    delt[i-1]<-rexp(1,rate=r2[x[i-1]])
   
    i<-i+1
    t<-c(t,sum(delt))
  }
  t[length(t)]<-T.obs
  
  tim.g<-c(0,sort(runif(n.obs-1,0,T.obs)))
  
  
  del<-0
  xh<-rep(0,n.obs)
  xh[1]<-x[1]
 
  for (j in 2:n.obs){
    ind<-max(which(t<=tim.g[j]))
    xh[j]<-x[ind]
   
    y[j]<-rpois(1,exp(be2[xh[j]]))
    del<-c(del,tim.g[j]-tim.g[j-1])
  }
  
  
  xh<-xh+state1
  id<-rep(m+N.sim1,n.obs)
  sub<-cbind(id,y,tim.g,del,xh)
  simdata.pois<-as.data.frame(rbind(simdata.pois,sub))
}

for(m in 1:N.sim3){
  x<-NULL
  y<-NULL
  n.obs<-round(runif(1,20,60))
  
  z<-rnorm(n.obs,-1,1)
  x[1]<-sample(1:state3,1,prob=ini3)
  
  y[1]<-rpois(1,exp(be3[x[1]]))
  delt<-NULL
  i = 2
  t<-0
  while(max(t)<=T.obs){
    
    
    x[i]<-sample(1:state3,1,prob=tranQ3[x[i-1],])
    delt[i-1]<-rexp(1,rate=r3[x[i-1]])
    
    i<-i+1
    t<-c(t,sum(delt))
  }
  t[length(t)]<-T.obs
  
  tim.g<-c(0,sort(runif(n.obs-1,0,T.obs)))
  
  del<-0
  xh<-rep(0,n.obs)
  xh[1]<-x[1]
  
  for (j in 2:n.obs){
    ind<-max(which(t<=tim.g[j]))
    xh[j]<-x[ind]
    
    y[j]<-rpois(1,exp(be3[xh[j]]))
    del<-c(del,tim.g[j]-tim.g[j-1])
  }
  
  
  xh<-xh+state1+state2
  id<-rep(m+N.sim1+N.sim2,n.obs)
  sub<-cbind(id,y,tim.g,del,xh)
  simdata.pois<-as.data.frame(rbind(simdata.pois,sub))
}

for(m in 1:N.sim4){
  x<-NULL
  y<-NULL
  n.obs<-round(runif(1,20,60))
  
  z<-rnorm(n.obs,-1,1)
  x[1]<-sample(1:state4,1,prob=ini4)
  
  y[1]<-rpois(1,exp(be4[x[1]]))
  delt<-NULL
  i = 2
  t<-0
  while(max(t)<=T.obs){
    
    
    x[i]<-sample(1:state4,1,prob=tranQ4[x[i-1],])
    delt[i-1]<-rexp(1,rate=r4[x[i-1]])
   
    i<-i+1
    t<-c(t,sum(delt))
  }
  t[length(t)]<-T.obs
  
  tim.g<-c(0,sort(runif(n.obs-1,0,T.obs)))
  
  
  del<-0
  xh<-rep(0,n.obs)
  xh[1]<-x[1]
  
  for (j in 2:n.obs){
    ind<-max(which(t<=tim.g[j]))
    xh[j]<-x[ind]
   
    y[j]<-rpois(1,exp(be4[xh[j]]))
    del<-c(del,tim.g[j]-tim.g[j-1])
  }
  
  
  xh<-xh+state1+state2+state3
  id<-rep(m+N.sim1+N.sim2+N.sim3,n.obs)
  sub<-cbind(id,y,tim.g,del,xh)
  simdata.pois<-as.data.frame(rbind(simdata.pois,sub))
}


simdata.pois$int<-1
