# Supplementary material for: Bayesian inference for continuous-time hidden Markov models with an unknown number of states
Source: Stat Comput. 2021 Aug 10;31(5):57. doi: 10.1007/s11222-021-10032-8 (PMC8550639; doi:10.1007/s11222-021-10032-8)
Supplement: Supplementary file 1 — Supplementary material 1 (zip 34 KB) [file 11222_2021_10032_MOESM1_ESM.zip › unknown_RJMCMC/Readme.txt]

The R code provided is to implement the reversible-jump MCMC (RJMCMC) for ÒBayesian inference for continuous-time hidden Markov models with an unknown number of statesÓ  by Yu Luo and David A. Stephens. 

Each folder contains the code for individual simulation for 
¥	UnknownStates_Norm: RJMCMC for continuous-time hidden Markov models with an unknown number of states (Normal case, sigma=1, Example in Section 5.1 in the main paper)
¥	UnknownStates_Pois: RJMCMC for continuous-time hidden Markov models with an unknown number of states (Poisson case, Example in Section 5.1 in the main paper)
¥	UnknownStatesClusters_Norm: RJMCMC for continuous-time hidden Markov models with unknown numbers of states and clusters (Normal case, sigma=1, Example in Section 5.4 in the main paper)
¥	UnknownStatesClusters_Pois: RJMCMC for continuous-time hidden Markov models with unknown numbers of states and clusters (Poisson case, Example in Section 5.4 in the main paper)

Please run each folder in the order: data, func, RJMCMC.
¥	Data: code to generate the simulated data
¥	Func: some preliminary functions, initial values and hyper parameters
¥	RJMCMC: code to run the proposed RJMCMC  
